# Supplementary material for: A risk-associated Active transcriptome phenotype expressed by histologically normal human breast tissue and linked to a pro-tumorigenic adipocyte population
Source: Breast Cancer Res. 2020 Jul 31;22:81. doi: 10.1186/s13058-020-01322-6 (PMC7395362; doi:10.1186/s13058-020-01322-6)
Supplement: Supplementary file 5 — Additional file 5: Supplement Table 4. Master spreadsheet listing showing sample and donor covariates for each of the 151 KTB barcodes including batch assignment (F or P), Active/Inactive phenotype assignment and score, donor features (including age, BMI, 5 year Gail risk scores), percentages of adipocyte/stromal/epithelial cell nuclei, TDLU counts, mean adipocyte areas, immune modules, and all gene signatures and single genes values used to calculate the Pearson correlations shown in Fig. 5. [file 13058_2020_1322_MOESM5_ESM.csv]

KTB sample identification_barcode	Gail.5.year.risk..	FFPE.F..PFPE.P.	Unsupervised_cluster	Active_Inactive_sign_corrected_avg	BMI	Age	Age at first birth	Menarche	family members with BC: relation - BC in one breast - BC in 2 breasts - Ovarian - age (1 = yes, 0 = no)	Biopsy.size.area..um2.	Fibrous.area..um2.	X..fibrous.area	epithelial.area..um2.	X...epithelial.area	Fat.area..um2.	X..adipose.area	X..epithelial.nuclei	X..stromal.nuclei	X..adipocyte.nuclei	X..lymphocyte.nuclei..if.prominent.aggregate.	X..nuclei.other.if.applicable	TDLUs	Average.adipocyte.area	ICS5_score	Module3_IFN_score	Module4_TcellBcell_score	TGFB_score_21050467	CSR_Activated_15701700	TILs	T_cells	CD8_T_cells	Exhausted_Tc_cells	Th1_cells	Treg	Cytotoxic_cells	NK_cells	NK_CD56dim_cells	B_cells	Dendritic_cells	Macrophages	Neutrophils	Mast_cells	CD103pos_neg_ratio_25446897	IGF1-ligand signature score	IGF1R activation signature score	cAMP	SASP_signature_enrichment	AST_signature_enrichment	F_Browning_genes_GSVA
K102416_0196660744	3.6	F	Active	1.464218544	28.06	57	33	10	M-0-0-1-69;MA-1-0-0-50;S-1-0-0-34	18072129	5944223	0.33	187104	0.01	11940802	0.66	10	15	75	NA		1	3552.443946	-1.466475422	0.616477136	-0.149121082	0.651841718	-1.004140215	0.874373621	-0.824281811	-1.960066301	-0.183154275	1.895020441	0.4994326	-0.478992175	-1.38691466	4.063909533	-0.532232405	2.006371496	2.09910361	1.245661009	1.445978926	-2.309134806	0.550547715	-0.143770087	-0.046361071	-0.205476618	0.470741387	0.0864808
K102442_0196660743	NA	F	Inactive	0.76928509	31.28	30	27	10		41656264	29056569	0.7	8557476	0.21	4042219	0.1	60	30	10	NA		70	1646.927083	0.727943411	0.291852786	0.648177152	0.988328772	-0.769133937	0.755290498	0.20678059	-1.474138426	-0.062912755	1.490944219	-1.741398513	-0.304378782	-1.38691466	-0.956580899	0.950512073	0.307090077	-0.19909234	0.030345912	0.584552787	0.712992636	-0.071990778	-0.022623966	-0.063179339	0.20159775	0.093756916	-0.365655431
K102448_0196660759	0.8	F	Inactive	0.818047527	20.04	41	30	11	M-1-0-0-48;MA-1-0-0-50;MG-1-0-0-59	21160113	13465478	0.64	1584307	0.07	6110328	0.29	40	30	30	NA		26	1413.985507	0.179523465	-0.037589908	-0.277179787	-0.513235813	-0.843187027	-0.627957838	-0.382228402	0.164856307	-0.805510204	-1.175568975	1.21880014	-0.852595727	0.529301473	0.889540702	0.42245245	-1.085204122	-0.554566586	0.112685075	1.304321435	0.203789594	0.062276305	-0.373025873	-0.290918044	-0.082966262	-0.149005462	-0.131582414
K102490_0196660721	0.4	F	Active	1.033811636	20.05	37	19	11	MG-1-0-0-0	30942699	5080534	0.16	715430	0.02	25146735	0.81	10	15	75	NA		5	1066.719219	1.193948119	-0.714234525	0.991780039	0.092303753	-0.893704963	-0.393669075	0.519891558	2.520984999	0.202952497	0.300187805	1.583676701	0.726591715	-0.013442937	1.212410052	0.913737025	1.180308335	0.374972125	0.803535222	-0.881322821	-1.098167582	0.104062026	-0.03912026	-0.118685221	-0.000644094	0.201711045	-0.447920384
K102518_0196660513	0.6	F	Inactive	0.981961949	25.71	39	25	11		41117577	19292893	0.47	6087521	0.15	15737163	0.38	30	40	30	NA		42	1741.575419	4.689647779	1.043119513	5.141248024	-0.305156426	1.213902572	3.729786222	2.750692562	2.963370129	4.222543126	2.788682175	0	4.371919756	4.600993888	7.218156063	7.563082916	-0.716172788	1.727403472	2.904863458	-2.223853057	0.961641685	0.101784204	0.152331558	0.203552433	0.488371963	0.171425341	-0.039580843
K102561_0196660766	1	F	Inactive	0.938862937	24.71	43	29	11	PA-1-0-0-60	39883235	11986757	0.3	1380161	0.03	26516317	0.66	15	25	60	NA		13	1812.676471	1.00377167	0.932698419	0.867080115	0.676695608	0.171787437	1.110287365	0.471517228	0.322559846	0.430172528	0.985530092	1.596466263	0.164942285	-1.128769779	0.245962062	0.199162243	0.111072298	0.479701663	0.474150126	1.159069297	-0.413175629	0.128559248	0.211032274	-0.009235732	-0.141629388	0.132938599	-0.156295629
K102565_0196661277	1.4	F	Inactive	0.841811363	26.3	44	24	11	MA-0-1-0-53	40156111	10417324	0.26	1128055	0.03	28610732	0.71	10	30	60	NA		12	2822.863158	-0.059232144	1.319861826	-0.526079446	0.165506201	0.208902856	-0.449270323	-0.807023303	0.467478122	-1.586048857	-0.833374545	0.950459131	-0.779473905	-0.481129859	0.005354633	-0.325634122	-0.35699652	-1.137253515	-0.37145563	-1.128039961	0.421317777	-0.01274478	0.045446983	-0.009545599	0.055195965	-0.334751652	0.028619788
K102576_0196661253	NA	F	Inactive	0.718655491	33.06	29	19	11	MG-0-0-1-62	16038242	10416651	0.65	1139281	0.07	4482310	0.28	20	60	20	NA		9	2156.955357	-0.480818184	-0.374045468	-0.814355825	-0.236344571	-1.009797566	-0.723769616	-1.813030963	-0.845390706	0.106199798	-1.685939354	0.611110369	-1.602873949	-1.38691466	-0.692468732	0.690240519	0.361627003	-0.761593274	0.822740681	0.377443033	-1.009058755	-0.291132535	-0.043486265	0.062376069	0.109045175	0.15974569	0.062942797
K102590_0196661209	2.2	F	Active	1.18038643	31.65	42	28	11	MG-1-0-0-85	32657958	10865366	0.33	1407050	0.04	20385542	0.62	20	20	60	NA		18	2996.551282	0.324687614	0.029909782	-1.582141736	0.888639865	-1.813545797	-1.010364656	-1.845322903	-1.28143106	0.026358124	-1.685939354	0.343155296	-0.228380182	-1.38691466	-1.138039752	0.1119303	-0.055599703	0.410929375	-0.075405995	-0.328841576	-3.405633614	0.231624331	-0.067088531	0.046868793	0.039167454	-0.431955734	0.220094687
K102669_0196661260	1.1	F	Inactive	0.782372872	28.65	50	24	11	MG--1--1-1-50	26609161	22047322	0.83	1281934	0.05	3279905	0.12	50	30	20	NA		17	1906.521277	-1.540140528	-0.635139603	0.577454421	0.292365364	-0.53336326	0.9789328	-0.413303689	-1.585270203	1.218842751	-1.540477545	2.835274116	-1.30868535	-1.183266933	1.02067205	0.23978187	-1.33977193	-0.941655303	0.518420136	0.359859293	-0.52149277	-0.329902347	-0.085955391	-0.10740721	-0.044521769	0.089658095	0.420280733
K102670_0196661184	1.8	F	Inactive	0.902283887	32.12	48	31	11	MA-1-0-0-50	16081556	3487965	0.22	319806	0.02	12273785	0.76	3	17	80	NA		5	2291.724458	-1.498060368	-0.24963152	1.343052696	0.37711632	-1.861048664	1.895646144	0.970908497	-0.098911584	-0.261849242	1.983850683	0.591215418	1.272882953	0.830417148	0.657635714	2.018782487	0.191423774	0.680041788	3.573717189	1.586496272	-0.583064228	-0.000828422	-0.296687631	-0.12867222	-0.147794314	-0.149478798	-0.304329579
K102692_0196661232	NA	F	Active	1.282130293	45.9	29	33	11	MG-1-0-0-64;PG-1-0-0--1	39033022	1315267	0.03	65118	0	37652637	0.96	5	5	90	NA		2	4413.746341	-0.079671323	1.140898338	3.237196282	0.701736966	-0.54797433	3.589082441	1.736921048	-1.121904759	2.689240342	2.547148581	2.476161332	1.277722387	-0.336954663	3.401495533	2.687356063	-0.335228087	0.707728068	5.254270522	1.56558087	0.22030725	0.152459989	-0.056943214	0.183099885	0.081337343	0.268169165	0.316107278
K104185_0196661235	0.4	F	Active	1.212182166	23.04	41	30	11	M-0-1-0-51;MG-1-0-0-70	26990730	3773558	0.14	97058	0	23120114	0.86	1	10	89	NA		3	1872.964126	0.26070733	0.441510381	0.965329103	0.305399949	0.255020693	0.959548988	-0.147202679	-0.273998467	0.009892872	1.518894018	0.894448171	1.230326673	-0.827563639	0.663515797	0.25352967	-0.484472361	0.401420186	2.565502839	-0.441239651	-0.272673606	0.377402707	-0.098279312	0.045316124	-0.132265344	-0.174785702	0.48927571
K104218_0196661259	1.3	F	Inactive	0.761016892	34.09	52	35	11	M-1-0-0-59	32452244	14842970	0.46	2728116	0.08	14881158	0.46	30	35	35	NA		38	NA	-0.149321959	-0.500711112	0.03140509	-0.540384718	-0.286294302	-0.527047363	0.701646423	0.020025648	0.109126576	-0.031241549	1.515305547	-0.115971126	-0.167268987	0.143109445	0	-0.192340062	-0.623477829	-0.160928437	0.417008251	-0.056519971	-0.264024769	-0.073276057	-0.35402723	-0.28698157	-0.396392837	0.199119728
K104236_0196661252	1.7	F	Inactive	0.946822976	22.85	46	30	11		41299279	11721038	0.28	3221280	0.08	26356961	0.64	25	35	40	NA		31	2956.436293	-0.563242581	-0.485995432	-0.099176804	-0.335607272	-0.646243013	0.584352649	-1.033841336	-1.670979132	-0.180966433	-1.685939354	2.356823063	-0.515005086	1.078433707	1.010228497	0.86846613	-0.245819282	0.321004434	-0.006107971	0.659906455	0.772847666	0.048219414	0.042755395	-0.204389721	-0.100214049	-0.166351251	-0.355368613
K104271_0196661031	2.5	F	Inactive	0.841967067	19.41	45	32	11		29573054	22566907	0.76	727532	0.02	6278615	0.21	20	40	40	NA		14	1209.595745	1.990239872	0.990149811	0.407763573	0.150786686	0.101935329	0.470571886	0.371980976	0.103139969	0.970787065	0.191376715	1.448189055	0.503759478	1.663232573	0.005354633	0.524627486	-0.741147445	-0.433167606	0.15263708	1.136088562	0.791120695	-0.242239368	0.076376894	-0.198864334	-0.1720432	-0.069019106	-0.595238519
K104333_0196661000	3.4	F	Inactive	0.942354751	27.92	54	22	11		21344052	2888069	0.14	1095120	0.05	17360863	0.81	40	30	30	NA		12	2585.791111	0.125058785	0.735556344	1.451475317	0.239060387	-0.434803385	1.702760155	1.111216275	-0.390116456	0.143597552	0.976310216	0.828028838	0.700425153	1.560003399	0.99117219	1.398007659	-0.014722866	0.486343923	2.135776271	0.156449063	0.667761673	-0.469823549	-0.185159951	-0.27559032	-0.166815423	0.159542811	-0.451174234
K104363_0196661079	0.7	F	Inactive	0.742426987	28.63	40	28	12		36603095	21662734	0.59	3072787	0.08	11867574	0.32	40	30	30	NA		10	2040.921212	-0.305752597	-1.402255558	-0.462143771	-0.587949849	-0.997373687	1.212581525	-0.947818458	-0.656004493	-1.901933348	-1.685939354	-2.634776284	-1.024371807	-1.38691466	1.363036954	0.201610706	-1.435711296	-0.821375631	0.439155241	-1.022361076	0.884512064	-0.006074636	-0.044575667	-0.105008675	-0.2248948	-0.503922799	0.54150705
K104398_0196661071	1.8	F	Inactive	0.463478133	27.2	48	30	12		52128723	32918487	0.63	14901082	0.29	4309154	0.08	50	25	25	NA		99	1364.126761	-1.755843565	-1.549113833	-1.341148241	-1.566281476	-0.565980914	-1.271164674	-0.563399911	-2.586896989	0.464579104	-1.685939354	1.176892804	-2.242213553	-1.38691466	0.105037638	0.497844349	-1.26498386	-1.060850244	0.377005358	-1.447969243	0.611873243	-0.303532708	0.125980763	-0.179166191	-0.286634403	-0.267467238	0.12041031
K104411_0196661072	3.2	F	Inactive	0.899561626	28.97	48	29	12		42945011	16608894	0.39	5485508	0.13	20850609	0.49	30	40	30	NA		36	1238.374732	-0.50435106	-0.533290201	-0.843857629	-0.062474725	-1.482169718	0.095873013	-1.63197518	-1.351316755	-0.260239652	-1.132773093	0.222763886	-1.528529331	-1.38691466	0.01221247	0.211143802	-1.268778123	-0.485479935	0.329788602	-0.885742575	-0.157341548	0.152555476	-0.124567073	-0.291815681	-0.201302612	-0.368146601	0.232437959
K104485_0196661049	NA	F	Inactive	0.720849776	25.45	31	39	12	M-0-1-0-76;S-0-1-0-55	45417830	15647769	0.34	3043564	0.07	26726497	0.59	10	30	60	NA		18	3354.905512	-1.952644327	-0.762557811	-0.244553077	-0.57720084	-0.305491886	-0.122393165	-0.066277332	0.359064622	-1.018622854	-0.274646346	-0.190019159	0.102398644	-1.38691466	-1.138039752	-0.712809062	-1.449296239	-1.300264517	-0.531519209	-1.878845656	-0.331309811	-0.304676751	0.153802814	-0.353178017	-0.18400764	-0.02603086	-0.324102905
K104502_0196661024	5	F	Active	0.97446904	29.97	60	27	12	M-1-0-0-52;MG-1-0-0-78;S-1-0-0-41	30928351	8490496	0.27	277408	0.01	22160447	0.72	1	20	79	NA		8	2992.19	-1.076299434	0.41044074	0.102986752	0.33385008	-1.280671648	0.586467463	0.466258942	-0.240976533	0.449730299	0.326439209	-0.099786242	-0.683220518	0.437270009	0.353066028	-0.443042167	-0.243610337	0.515016471	0.858393423	-0.87998258	-0.539315925	0.058376337	-0.054912758	0.014361134	0.223987984	-0.205505689	-0.052332975
K104529_0196661050	1	F	Inactive	0.680864999	34.28	43	43	12	M-1-0-0-52;MG-1-1-0-50;S-1-0-0-44	26022329	2600853	0.1	1993745	0.08	21427731	0.82	15	20	65	NA		10	3767.880851	-0.384784037	-0.189285402	0.390975461	-0.875845582	0.21982161	0.045708565	0.369687399	-0.028128694	0.689087803	0.535977346	0.876928181	0.11500685	-0.827563639	-0.101505797	0.83282796	-0.552494495	-0.35718062	0.397477232	-0.845843696	1.171243191	-0.418465906	0.038633412	-0.324073866	0.005189026	-0.311568457	-0.560954801
K104560_0196661009	1.1	F	Inactive	0.606366541	27.44	55	30	12		25316090	9325841	0.37	800082	0.03	15190167	0.6	20	40	40	NA		11	3645.677656	0	-0.834691455	-0.552025481	-1.644776505	0.265943667	-0.920463912	-0.323180591	0.003879087	-0.284769474	-0.606747646	0.576177283	-0.91115497	1.062344109	-0.596647157	-0.124031701	-0.446514973	-0.604201827	0.556745597	-0.361814847	-0.624156727	-0.483403332	0.080313321	-0.199179475	-0.348086186	-0.144874086	0.248903268
K104562_0196661027	1.5	F	Inactive	0.840543467	28.65	58	22	12		35383664	17597090	0.5	140698	0	17645876	0.5	0.2	40	60	NA		5	2898.986711	-1.632554584	-0.195196832	-0.077100606	-0.785527915	-0.52908569	0.109936696	0.082337602	0.209819315	-0.569975979	-0.394838026	1.92226942	-0.595943491	0.018748631	1.836522256	-0.468424605	-0.673495685	0.360790429	1.697093084	0.694422452	-2.056444355	-0.31140146	-0.158275757	-0.057168815	-0.213764519	-0.191077972	0.426128106
K104651_0196661030	0.7	F	Inactive	0.627035643	26.47	41	29	12		35041696	5028288	0.14	1617783	0.05	28395625	0.81	5	15	80	NA		35	2017.407942	-0.518855857	-0.026606379	0.078722783	-0.300195172	0.728913764	-0.270041717	0.061942475	0.123589727	-0.318152248	-0.111682229	0.275155109	-0.063988437	-0.949015372	0.222394598	-0.236917499	-0.70669255	-0.786891131	0.456465182	-0.371403057	0.835863207	-0.355161119	0.004684265	-0.299349052	-0.176761341	-0.320524144	-0.383857782
K104697_0196661025	0.8	F	Inactive	0.698979901	40.9	44	26	12	MC1-1-0-0-45;S-1-0-0-51	18513251	1437425	0.29	227325	0.05	3363538	0.67	5	10	70	NA	15% inflammatory cells/blood	8	3161.874317	-0.528482331	-0.103964896	1.747944946	-1.505803812	0.290182677	2.087590303	2.582960514	0.299990201	0.708849367	1.722535898	0.483762753	0.711260265	0.507242197	0.931311806	1.067478908	-1.050402693	0	2.446120905	-0.430233092	1.071371993	-0.510709719	0.002863097	-0.326706823	-0.029166673	-0.364790332	-0.774920601
K104720_0196660572	0.9	F	Inactive	0.7608738	29.71	43	20	12	M-1-0-0-65;PA-1-0-0-60;S-1-0-0-50	28669627	10337657	0.36	872231	0.03	17459739	0.61	10	30	60	NA		12	2144.642405	-2.003499076	-1.055553996	0.680657311	-0.537364809	0.46147375	0.54040599	0.062543361	0.806807181	0.975149577	1.623456255	0.414563008	0.56935874	0.002768815	2.278051779	0.891503114	-0.974776338	0.173998088	1.708370362	-0.649356716	-1.357186541	-0.343884495	0.112311324	-0.120655227	-0.154088551	-0.336088172	-0.225949779
K104757_0196660999	0.4	F	Inactive	0.916641199	35.8	35	30	12		31830202	1545838	0.05	19157	0	30265207	0.95	0.1	3	97	NA		0	4559.075758	-0.982170228	0.719332162	-0.680515577	-1.092544163	-0.82377574	-0.510798967	-1.887158027	1.364314983	0.92253017	-0.239151018	-1.857693102	-1.095047526	-1.38691466	-1.023774225	-0.256788729	1.294682637	-0.937236685	-0.15660612	-1.659849808	0.254662348	-0.089634368	-0.147696629	-0.159087752	-0.331266465	0.2050694	-0.660812211
K104802_0196661056	0.9	F	Active	1.243167781	31.53	49	27	12	MA-1-0-0-65;MC1-1-0-0-33;PA-1-0-0-75;PA-1-0-0-41;PC1-1-0-0-48;S-1-0-0-50	48603492	15913484	0.33	2971706	0.06	29718302	0.61	7	23	70	NA		8	2376.858859	-0.105888869	0.738370879	0.252932772	1.340952573	-1.163249354	-0.181246098	-0.184021186	-1.486728123	0.368833368	1.543015575	0.376396015	0.404036144	0.19251581	0.240105175	0.295446115	0.965593903	1.130689111	0.29614494	0.249250097	-0.367532138	0.701103649	-0.136362998	0.305042107	0.347172923	0.235008991	-0.070759542
K104826_0196661073	2.5	F	Active	1.272527165	33.56	57	23	12		50527991	19948594	0.39	863157	0.02	29716240	0.59	1	49	50	NA		9	4570.816667	-0.09642067	1.882953595	0.523307185	0.797593013	-1.526393908	0.905287973	0.057761406	0.072935907	-0.197016293	0.403074193	0.038701263	0.075001818	0.179264741	-0.146500728	0.293955275	1.471914972	0.778740667	0.836205336	0.745795272	-0.526776469	0.528211323	-0.147803137	0.022444405	0.251252973	0.433773315	-0.138422231
K104892	0.2	F	Active	1.166425135	41	29	30	12	PG-1-0-0-60	29148867	13010356	0.45	770252	0.03	15368259	0.53	10	50	40	NA		13	3127.928571	-0.105016038	0.543566921	1.15132122	1.168592166	-0.931393231	1.141782441	1.083019957	0.694334216	1.920684636	-1.036530523	1.038077986	0.846658819	-0.768241552	0.709180336	-0.300437604	0.842017564	1.210474493	0.741919644	1.487876832	0.449827445	0.248148798	-0.026049735	0.153811363	0.400289282	0.177801404	0.290082275
K104920_0196661055	1.1	F	Inactive	0.848466902	21.22	55	26	12		26387759	3699536	0.14	181812	0.01	22506411	0.85	5	20	60	NA	15% inflammatory cells/blood	6	1475.28	0.128746347	-0.053477133	3.348906413	-1.123298895	-0.006650802	3.750593641	4.486035896	0.56914015	5.179109989	4.108496956	-0.127164777	4.164822235	3.252839775	3.610606432	1.953488582	-0.188223518	0.089727685	4.186345634	-0.322953227	1.502451486	-0.484330169	-0.013966932	-0.216495036	-0.201261842	-0.17148092	-0.44435352
K104939_0196661008	0.2	F	Active	1.227688094	17.96	34	30	12		53691366	2376929	0.04	93259.6	0	51221177.4	0.95	1	10	89	NA		1	1514.627193	-0.008379223	-0.170551278	0.020650792	-0.011211767	-0.544439279	-0.647567409	-0.497147725	-2.060087297	-1.13016927	0.390515538	0.286632916	0.172403258	0.210700229	-0.458892346	0.623535873	-1.282900807	-0.229816849	2.655441885	0.450578426	-0.801524648	0.374996854	-0.057187882	0.12932529	-0.137695311	-0.38444378	0.405661063
K104948_0196661087	2.4	F	Inactive	0.855559467	22.68	56	27	12		46523712	27030131	0.58	1339721	0.03	18153860	0.39	5	40	55	NA		30	801.4554455	-0.4088568	1.360160813	-0.087486874	-1.091381149	-0.772284314	-0.218246308	-0.196349675	-0.238965825	-0.421288135	0.083343272	0.07044885	-0.068407567	-0.426096688	-0.12383282	0.296102768	-0.853103449	-0.280053407	-0.181758863	0.020299121	0.016159561	-0.17225146	0.083782619	-0.180477425	-0.105436248	-0.238712096	0.026779613
K104962_0196661004	0.4	F	Inactive	0.797166504	39.5	35	32	12		27515628	9129660	0.33	717699	0.03	17668269	0.64	10	40	50	NA		11	2983.635417	0.761388532	0.197319966	0.493090949	-0.49541518	-0.442173237	0.518547143	0.154518552	0.898903362	0.385941149	0.967045145	0.354290479	0.720615522	0.232790354	0.308907559	0.570663193	0	0.015913581	-0.318639686	-0.012694826	0.579228011	-0.23362696	-0.002068068	-0.334739536	-0.18671564	-0.265013896	-0.314255487
K104973_0196661279	1.2	F	Inactive	0.732351771	29.09	42	23	12	MG--1--1-1-65;PA-1-0-0-65	33600554	9746513	0.29	1402242	0.04	22451799	0.67	10	40	50	NA		20	1952.329787	0.836791971	-0.261027358	0.508360948	-1.387589874	0.090350663	0.289171107	0.548647167	-0.086181052	-0.221821322	0.26685236	0.126483781	0.461810565	0.429693478	0.26916127	0.659993321	-0.569794792	-0.006691402	0.113442343	0.59301002	0.163213411	-0.372317339	-0.093791486	-0.241397706	0.115557101	-0.159601293	0.092667194
K104986_0196661003	3.8	F	Inactive	0.468288633	34.08	49	29	12		31853300	18282218	0.57	1167805	0.04	12403277	0.39	20	50	30	NA		10	3789.497238	1.476940948	-0.525348822	-0.015368981	-0.503077251	1.746868654	-0.109588175	0	0.204796079	0.466748543	0.198364045	0.885705319	-0.331435662	0.093371917	0.176068762	0.331325849	-1.188773368	-0.778061162	-0.206220497	-0.782392628	0.731714531	-0.330374099	0.09339942	-0.150125577	-0.109184469	-0.379327624	-0.440298015
K105022_0196661006	0.4	F	Inactive	0.567787481	28.18	37	25	12	MG-1-0-0-45	33341879	15004210	0.45	3574201	0.11	14763468	0.44	20	45	35	NA		43	1195.22449	-0.332784936	-0.804208744	0.658623334	-1.794705106	0.074316295	0.579054019	1.628303943	0.44128431	0.575767239	0.260114133	0.095526617	-0.267055357	-0.491102873	-0.147414682	0.848470829	-1.039067704	-0.821490764	-0.236564829	-0.715445903	1.346614963	-0.454269849	-0.078226563	-0.272812666	-0.297130425	-0.164199334	-0.67091644
K105061_0196661231	0.6	F	Active	1.172327779	35.8	40	26	12		9194638	2189772	0.24	988025	0.11	6016841	0.65	10	40	50	NA		12	2178.580071	-0.492245058	0.02191582	-0.381016878	0.133527337	-1.630965486	0.0427966	-0.455576335	-0.931550112	-0.126256917	0.098109524	-0.862411837	-0.685581703	-0.618288847	0.719668875	0.341406055	0.808077893	1.090170093	-0.146645051	1.010697242	-1.537650962	0.443885548	-0.299405307	-0.068493923	0.151646165	0.045960216	0.19771653
K105100_0196661053	0.5	F	Inactive	0.574810477	35.59	35	27	12	MG-1-0-0-72	25023807	27183	0	40681	0	24955943	1	0.5	10	90	NA		1	1661.432099	-1.326561143	0.606280477	-0.167006267	-0.781207398	1.056078165	0.402449942	0.277481883	-0.00700521	0.264462237	-0.404408025	-0.881623692	1.236203098	0.325260589	1.337504523	-0.199787149	0.969385509	0.269090334	0.175364201	0.293862701	-2.366851221	-0.078377349	0.178833502	0.067331679	0.410304913	0.217330179	0.14560556
K105131_0196661005	1.5	F	Inactive	0.838459327	34.28	52	22	12		18453140	2441425	0.13	450675	0.02	15561040	0.84	15	10	75	NA		6	4595.098446	-0.413731818	-0.272045421	0.394161415	-0.26001336	0.717510446	0.539319729	0.511562167	-0.387865201	0.512497527	0.756001141	0.309413441	-1.092194001	-0.026154392	0.079103021	-0.434219314	0.024344675	0.179940365	-0.212969381	-0.14117404	0.31153264	-0.519642419	0.008040449	-0.109785048	-0.129917659	0.221090573	-0.55180227
K105170_0196661276	NA	F	Inactive	0.973546786	28.12	27	26	12		23060628	2551314	0.11	824116	0.04	19685198	0.85	10	10	80	NA		14	1975.073864	2.428869359	5.620996788	-0.319638311	-0.534546106	-0.874781277	-1.342342909	-0.658507268	-1.470064464	-0.765021036	-1.685939354	-0.626597377	-2.002393854	1.93938929	0.909040602	-0.340172763	-0.418161405	-0.162117831	0.347247566	-0.58954615	-0.731935748	-0.032592294	0.091880544	-0.221248759	-0.107015397	-0.403948574	-0.177529997
K105217_0196660967	2.6	F	Active	1.555844988	24.95	58	23	12		54102922	4514003	0.08	0	0	49588919	0.92	0	5	95	NA		0	2346.544974	-1.45748918	-0.730869736	-1.407783309	-0.52807224	-1.089590237	-0.805971478	-0.390685782	0.509808954	-0.372007394	-1.685939354	1.886146755	-1.705733246	-1.38691466	-1.010090081	-1.150266599	0.575406242	0.82990702	-0.061215157	-0.398046469	-2.373842031	0.74494227	-0.031980378	-0.04153649	0.119774957	0.06211133	0.086602759
K105277_0196660941	1.2	F	Active	1.387239935	18.68	49	32	12		29832259	6797439	0.23	0	0	23034820	0.77	0	40	30	NA	30% skeletal muscle	0	912.8423913	-0.020795559	-0.695474158	-1.508555481	-1.381972286	-0.079682279	-0.486715268	-1.193161401	-2.276270992	-1.93429105	-1.023173077	-0.723350517	-1.165998896	-0.678243842	-0.116353111	-0.738420212	0.434369521	1.031145435	0.022303032	0.218630467	-2.508865426	0.687961822	0.063927536	0.044031928	-0.072345545	-0.136150597	0.578288745
K105279_0196660946	3.4	F	Active	1.532995458	20.92	61	24	12	MG-1-0-0-74	60744394	2501517	0.04	31663	0	58211214	0.96	0	1	99	NA		0	1301.908676	-0.727066109	0.378321011	-1.587020014	-0.75107758	-0.733703691	-1.199820321	-1.962265892	-2.164261459	-0.147661548	0.632633599	-1.699300081	-1.242748548	-0.451734213	0.940200826	-0.377089941	-0.464197894	-0.002171728	-0.195901846	0	0.10605284	0.650512409	-0.055204798	-0.083565873	-0.128990828	0.265851155	0.582446826
K105281	1.2	F	Active	1.374862748	27.27	59	30	13	MA-1-0-0-35	29741835	2687145	0.09	111588	0	26943102	0.91	0.5	5	94.5	NA		1	NA	-0.44653875	-0.222803143	0.243621501	1.231077776	-1.029429677	1.586307602	-0.642579722	-2.246681266	-1.276529954	-0.574981004	1.47864078	-0.603223873	-0.367922154	-0.367776699	0.087421184	-0.767550999	0.743984544	4.073949972	0.733213361	-1.200723797	0.355562253	-0.034702972	0.172611208	0.244874649	-0.008795999	0.408629157
K105293_0196660990	1.8	F	Active	1.439119585	32.4	57	27	13		38654800	3827319	0.1	467914	0.01	34359567	0.89	1	10	89	NA		1	2929.872587	0.828142787	1.493865825	-0.045283163	0.719058385	-0.928402411	-0.04084238	-0.598544034	-1.24671431	0.577069649	0.610331621	-0.600920223	-0.642263452	-0.971889279	0.830007906	0.663871949	0.305463508	1.152968445	0.129157244	0.794096818	-0.908343301	0.68311276	-0.129751715	-0.006156889	-0.145018757	0.194792895	-0.337800311
K105320_0196660920	0.3	F	Active	1.507496084	31.74	35	32	13	S-0-1-0-43	65110345	894172	0.01	0	0	64216173	0.99	0	3	97	NA		0	2177.467742	1.526821289	3.466210768	1.884904163	0.768262871	-0.251117857	2.152891192	0.667437091	0.253548593	0.678114898	1.298442024	0.996782215	1.544158251	1.617858028	0.670163574	1.69885969	1.881857348	2.388116618	1.100226749	0.454722871	-0.386652762	0.57210397	-0.11342667	-0.077180174	0.360378832	0.328807327	-0.483617498
K105413_0196660965	0.4	F	Active	0.994566947	25.9	34	29	13	M-1-0-0-55	27147218	5182507	0.19	707447	0.03	21257264	0.78	2	8	90	NA		7	NA	1.731331399	-0.460006038	0.335200347	-0.203742542	-0.667195847	0.275256738	0.664193134	-0.346773457	1.661238321	0.713997841	-1.887736067	-0.409111794	2.619478449	0.16795888	0.298148263	-0.389681085	0.243746748	0.304249637	0.9279777	0.000260022	0.226772624	0.147943521	-0.05037992	-0.033603972	-0.233041582	0.236532449
K105441	1.1	F	Active	1.582132797	41.7	46	26	13	M-1-0-0-55	17648495	1923999	0.11	48042	0	15676454	0.89	2	5	93	NA		1	NA	-0.49328335	1.543305624	-0.275423427	1.063823857	-1.101129411	0.263786516	-2.488534264	-1.173094623	-0.874060242	0.452490621	-0.37448655	0.379499339	0.15030876	-0.458892346	-1.461899881	2.825351839	2.007205911	-0.021136577	0.265605106	-2.350013387	0.68938985	-0.035607951	-0.041143934	0.11930735	0.17870321	0.390532982
K105475_0196661696	0.4	F	Inactive	0.860449253	48.7	40	38	13	M-0-1-0-56;MA-1-0-0-50;MA-0-1-0-50	29999736	2714561	0.09	91206	0	27193969	0.91	2	8	90	NA		0	2922.965665	-0.588099049	-0.634783663	0.136673055	-0.48296488	0.615891273	0.074555832	0.024660393	-0.418511355	-0.649405017	-0.256815358	0.419962691	0.29111195	-0.087809125	0.126477998	0.584264924	0.696326837	0.381097498	0.053365874	-0.322231712	-0.289899159	-0.394020508	-0.18774693	-0.312519447	-0.175265747	-0.024012738	-0.399266647
K105493_0196660899	1	F	Inactive	0.975266228	38.4	49	31	13		14486275	5136874	0.35	115271	0.01	9234130	0.64	0.5	40	60	NA		0	1947.494585	0.529220549	1.644173754	0.728442418	0.863715661	-1.135658126	0.53823277	0.295868268	0.431067641	0.614104812	0.06097531	2.084391551	-0.636207163	-1.38691466	0.01221247	0.031729734	0.418326002	0.569136755	0.614322698	1.064898018	-1.12053369	0.056495767	-0.086566648	-0.017404007	-0.159714316	0.234463147	0.108619981
K105504_0196660731	1.3	F	Active	1.398159395	32.65	51	27	13		38604295	6486668	0.17	199833	0.01	31917794	0.83	0.5	20	80	NA		2	5341.7625	-0.254800693	0.147623628	0.202970315	0.158414494	-0.84731771	0.869016832	-0.271176759	-0.715818054	0.977488387	2.099551766	0.163075887	0.834688767	-0.437321496	0.363903442	-1.028921571	1.020174926	1.846786581	0.588705948	0.7839152	-1.438166589	0.346445753	0.006318297	0.04826662	0.305901165	0.080587941	0.382524802
K105506_0196660548	1.8	F	Active	1.357314278	34.08	57	32	13		21508322	2204709	0.1	211207	0.01	19092406	0.89	3	7	90	NA		4	4530.984211	0.782900916	0.897088022	0.049310325	0.085243447	-0.300079097	0.095873013	-0.407215768	-0.632865537	-0.072309649	-0.015556225	1.062494599	-0.098495679	0.557545448	0.240105175	-0.380448368	1.931490326	1.483082089	0.551090459	1.203945005	-0.278162402	0.494953651	0.060308919	0.057537269	0.207494485	0.279534104	0.469333808
K105562_0196660706	0.5	F	Inactive	0.928897313	24.31	36	20	13		24113777	6188918	0.26	1059223	0.04	16865636	0.7	5	25	70	NA		8	811.6008772	1.181973488	0.532248187	1.086579724	0.096062513	-0.294221647	0.846512493	1.06067369	0.870697787	0.803610313	0.31991046	0.650377469	0.910862825	0.863906446	0.677777145	0.793832161	-0.029445722	0.467570256	0.171915294	1.150300701	0.023331096	0.095590831	-0.153824328	-0.152567813	0.092334506	-0.059237069	-0.15086058
K105569_0196660779	0.7	F	Inactive	0.640378933	23.22	42	22	13	M-1-0-0-0;S-0-0-1-0	44364240	12250231	0.28	823556	0.02	31290453	0.71	2	38	60	NA		14	2030.101266	-1.410525579	-2.003372585	-2.119352495	-4.318602338	1.611270226	-2.000472776	-1.281735393	-1.269742432	-1.14035838	-0.762488586	-0.84336349	-1.682682231	-1.043463445	-0.589242059	-1.05573748	-1.283941084	-1.418432981	-0.898392501	-0.697001286	-0.95436793	-0.086792623	0.284865635	0.129302037	0.168925218	-0.341674314	0.343737552
K105581_0196660746	1.2	F	Active	1.185609012	20.05	42	30	13	PA-1-0-0-55;PC1-1-0-0-50	29430400	20141476	0.68	83175	0	9205749	0.31	1	69	30	NA		1	1774.767327	0.235132956	1.047838406	0.143741265	0.283167822	-0.213021544	0.731210228	0.290963876	-0.677340754	-0.16895851	1.26303904	0.859269965	0.420662616	-0.925639288	-0.545969231	-0.218645334	0.517394024	0.319697583	-0.02466244	0.058499872	0.861144132	0.520926953	0.141690794	0.086569379	-0.118649093	-0.105034492	0.468106889
K105606_0196660708	NA	F	Active	1.0645004	21.27	32	25	13	S-0-1-0-48	18688571	9684074	0.52	305806	0.02	8698691	0.47	2	58	40	NA		11	1122.37561	0.890473287	0.677120518	0.782772411	-0.176037056	-1.341657679	0.404804641	0.255121393	0.497923512	1.07414173	-0.136497518	1.329258441	-0.120568922	-1.38691466	0.025833842	1.009052215	0.009742862	0.395665978	0.527925052	1.707361476	0.337250669	0.390762973	-0.197820819	-0.242198001	-0.147358529	-0.355798916	0.55114946
K105635_0196660704	NA	F	Active	1.118233206	22.49	29	31	13	PA-0-1-0-60	42652391	7490094	0.18	1179444	0.03	33982853	0.8	5	20	75	NA		6	1593.304556	1.22225611	1.916388459	0.27092252	0.666457643	0.125569631	0.533877939	-0.333160838	-0.391204635	-0.408283989	-0.705382408	1.192222777	-0.452564875	0.007099532	-0.116353111	-0.066468237	-0.11223499	-0.242418205	1.77181201	-0.714509367	0.599090673	0.208056891	0.030095569	0.010847603	-0.028801182	-0.085773888	0.417026641
K105650_0196660732	0.6	F	Inactive	0.791053033	30.58	41	19	13		33045287	8234408	0.25	1168292	0.04	23642587	0.72	3	57	40	NA		17	NA	0.336663817	0.540194334	0.352898343	1.657003606	1.740063967	0.259945763	0.195451058	-0.228043051	-0.091408204	-0.071033981	0.903157005	0.717965943	0.026193503	0.5850495	0.779088829	-0.324780184	-0.297958627	2.113792468	0.001533085	0.478936	-0.131377751	0.37353806	0.049213084	0.048660935	-0.318374039	-0.087775678
K105663_0196660754	0.4	F	Inactive	0.663608781	25.69	34	36	13		36043676	20773403	0.58	15203216	0.42	67057	0	70	30	0	NA		17	684.952381	0.196001896	0.328732257	1.585693552	-0.950915169	0.049102761	1.11647896	1.900126009	0.328562095	3.226803343	1.110097466	1.662438076	1.856770716	0.703841331	1.78795872	0.327107744	-0.992775509	0.31105546	0.498758067	-1.380009532	0.501868317	-0.346644598	0.130608795	-0.229640247	-0.030106932	-0.257467542	-0.472986141
K105703_0196660748	1.8	F	Active	1.404486337	28.66	41	29	13		42458121	9484553	0.22	299536	0.01	32674032	0.77	1	5	94	NA		1	2991.195783	0.969992988	1.757844138	0.144057606	1.039227773	-1.116910443	0.171815438	-0.235406565	-0.627043482	0	0.943681798	-0.696545797	0.437506373	0.81881921	2.09980109	0.047523402	0.77176432	1.468006656	-0.026069564	0.255307624	-0.334471977	0.652947303	-0.099816802	0.070358182	0.346514234	0.124472246	0.427458321
K105704_0196660755	0.4	F	Inactive	0.909506875	19.86	37	20	13		37543140	18855948	0.5	2288685	0.06	16398507	0.44	7	43	50	NA		25	993.7640449	0.917432411	-0.480087499	-0.135203096	0.466732751	-1.20493081	0.007456386	0.098944124	0.484021855	-0.164236378	-1.0909248	0.561037424	-1.060209405	-0.066960722	0.149360903	0.614379437	0.213258087	-0.568651115	0.098045063	-1.111346402	0.111565729	0.227045453	-0.075795002	-0.208396782	-0.283374894	-0.410149861	0.130877166
K105717_0196660707	0.4	F	Inactive	0.789984647	22.58	35	21	13	M--1--1-1-58	37579394	6121887	0.16	5911422	0.16	25546085	0.68	20	10	70	NA		5	1733.792237	1.502793243	1.662320675	-0.075147453	-1.428565325	-0.16604993	0.524038388	0.429485494	1.080354688	-1.714085131	2.790452733	1.263639716	0.855049783	0.463146921	-0.956580899	0.312954494	-1.452309676	-0.519728848	0.513560124	-1.9908056	-0.694120125	-0.106085708	0.068981254	-0.363256893	0.166207612	-0.563914019	-0.384616056
K105729_0196660747	1.6	F	Active	1.147112954	26.95	54	31	13	MA-1-0-0--1;MG-1-0-0--1	29063451	4501795	0.15	23803	0	24537853	0.84	0.2	5	95	NA		2	4040.075829	-0.529792367	0.158298235	-1.394047184	-0.176743294	-0.008641741	-0.412636216	-2.318538884	-1.284688657	-0.541321978	-1.685939354	1.078625604	-0.701104218	-1.38691466	-1.138039752	-1.440712992	0.367086973	0.772897569	0.079957264	-3.088430416	-1.217839394	0.251684408	-0.081148393	0.054086245	-0.072451497	0.418305136	0.14203051
K105755_0196660772	0.5	F	Inactive	0.755231191	25.85	37	24	13		23053644	9028472	0.39	688972	0.03	13336200	0.58	3	42	55	NA		9	3060.239382	0.308221294	-0.281721899	0.376285899	-1.332378795	0.659101883	-0.472823157	0.52666338	0.8807934	-0.398682974	-0.136497518	0.216866208	0.177653952	-0.101406697	0.065963828	0.636079923	-0.261655959	-0.937449169	0.008904296	-0.244875736	0.92525477	-0.325611591	-0.055255201	-0.36289579	-0.282286674	-0.416313971	-0.643115567
K105757_0196660775	1.1	F	Active	0.964769876	23.95	55	23	13	M-1-0-0-43;MA-1-0-0-38	24138197	6564551	0.27	850878	0.04	16722768	0.69	3	30	67	NA		24	2255.724696	-0.383662704	-0.074026135	-0.539519064	-0.289266077	-1.446290382	-0.667406934	-0.403368872	-0.643988665	0.29942566	-1.118720458	0.929082012	-0.738797576	-0.904626613	-0.257116053	-0.307821923	-0.258156646	-0.671381714	-0.2264051	-1.396982234	0.063654495	0.201334503	-0.158613306	-0.120038479	-0.257149778	-0.167018917	0.482481924
K105764_0196660771	0.4	F	Active	1.247875691	23.74	37	30	13		26375474	1790929	0.07	66405	0	24518140	0.93	0.1	10	90	NA		0	1882.306604	0.372424375	1.106008126	1.151255247	0.311338599	-0.260448676	1.729318672	-0.954243501	-0.66789457	-0.831286748	-0.404408025	0.252021391	0.543058668	-0.039881333	0.696288338	1.638008281	0.089704661	0.910007137	1.66845654	0.45260137	-0.451030567	0.557362235	-0.195957474	0.065242101	-0.155186999	0.272309077	0.050271724
K105805_0196660733	1.1	F	Active	0.942840294	25.84	45	31	13		31433834	12073269	0.38	746871	0.02	18613694	0.59	2	40	58	NA		15	2209.130233	0.268591423	1.093018286	-0.238401769	0.446471693	-0.665273301	-0.018030557	-0.212227251	0.371539767	-0.13704675	-1.175568975	0.550886988	-0.458800565	-1.173997419	-0.022397934	0.757145197	-0.185315985	-0.209463396	0.016696577	-0.281351729	0	-0.046427476	-0.321231916	-0.105741499	0.236432169	0.28002924	-0.118413931
K105825_0196660724	1.5	F	Inactive	1.052754025	38.85	42	29	13		23846364	5497157	0.23	87581	0	18261626	0.77	1	29	70	NA		0	3838.127854	1.639803859	0.483962216	1.284307544	1.718954884	0.857650583	1.15693571	0.599715438	0.64721558	1.51795856	-0.153223917	0.98424343	1.436779819	1.049742279	0.187543257	0.821008386	1.718054297	1.833099652	1.029912418	1.328018257	0.005713772	0.084149867	0.159074366	0.191598076	0.561092005	0.131176093	-0.572992409
K105826	1.1	F	Active	1.297178569	53.17	39	31	13	MA-0-1-0-55;MA-0-1-0-50;MA-0-1-0-60;S-1-0-0-48	50463203	1922596	0.04	456060	0.01	48084547	0.95	5	5	90	NA		2	NA	0.682514416	0.967031278	1.582792823	1.359944375	-1.282677178	1.217682954	0.809156173	0.078124125	1.343324922	1.744207707	1.465157804	1.854798528	1.249920046	0.621040567	0.434235025	2.162636114	2.222005477	0.512796243	2.70454132	-0.319387643	0.449646782	-0.086896425	0.015404083	0.297861658	0.203810956	0.229049243
K105830_0196660795	0.7	F	Inactive	0.660706865	21.81	38	26	13		23523260	6623843	0.28	680165	0.03	16219252	0.69	15	35	50	NA		8	2312.414773	1.003606793	-0.00878191	1.303584944	0.421760105	0.618399756	0.920102114	1.625599502	1.184565982	1.520563667	0.488723118	1.424214578	0.477369638	0.084521574	1.336884051	1.546397618	-1.150567193	-0.565364406	0.053600889	-0.337746939	1.218851426	-0.32420409	0.01114943	-0.352473664	-0.477764569	-0.475790117	-0.601553833
K105844_0196660750	1.4	F	Active	1.124439837	22.85	64	25	13	M--1--1-1--1	19610910	16245433	0.83	584607	0.03	2780870	0.14	5	15	80	NA		7	1898.502762	0.607381567	0.803469914	0.467186972	1.077577826	-1.902302666	-0.111183509	0.427101735	-1.052482571	-1.032263487	-1.104771534	0.708015864	0.609727566	-0.382915266	0.26927636	0.66747097	1.599015253	1.006514791	-0.23069955	0.860566906	-0.309093152	0.336393182	-0.243957569	0.109102555	0.251715118	0.195718104	0.239734571
K105853_0196660756	1.2	F	Active	1.112756954	36.64	37	21	14	M-0-1-0-76;MA-0-1-0-60;MC1-1-0-0-50;PA-0-1-0-60;S-1-0-0-55	42587211	1901005	0.04	109192	0	40577014	0.95	1	9	90	NA		2	4662.116279	1.226241329	0.72875946	1.230729408	0.691073436	0.741139816	1.176434212	0.587802467	0.053083339	0.852775443	1.321680891	0.759578019	1.908995552	0.585498482	0.872115737	0.85765463	1.161702285	1.003877087	1.587663479	0.126997176	-0.10958667	0.239436446	-0.011346151	0.024443643	0.235634789	-0.037379981	-0.314964878
K105857_0196660726	1	F	Active	1.1394692	28.97	45		14		34133496	4340586	0.13	321992	0.01	29470918	0.86	3	17	80	NA		3	2667.236948	0.227021776	1.579976448	0.672969172	0.453747232	-0.881561765	0.757202195	0.485793564	0.669410724	0.373592651	0.665600784	0.326347953	0.376018961	0.421130683	0.286780861	0.321689273	0.678123177	0.89580629	0.299728369	0.485970607	0.057432292	0.257333649	-0.053160163	0.037175372	0.27157902	0.377099907	-0.5098219
K105880	NA	F	Active	1.15112758	21.98	32	35	14		41395323	11181870	0.27	1719239	0.04	28494214	0.69	10	30	60	NA		18	2372.532544	-0.597327806	0.480375769	0.372671509	1.045278401	-1.921299188	0.044253209	0.890561442	-0.21713036	0.131982757	1.226960243	1.070574634	0.536143103	-0.076146581	0.336660125	-0.77663971	0.760388995	0.674715377	-0.127419614	0.833630796	-0.629690435	0.482231659	-0.175159211	0.133195983	0.154169757	-0.417961727	0.367836914
K105889_0196660727	1.4	F	Active	1.157907648	24.63	56	34	14		54929215	14068445	0.26	1695023	0.03	39165747	0.71	5	30	65	NA		17	3571.904215	0.139874063	0.696720117	0.671546924	0.204109739	-0.549107541	0.364322104	0.302260642	-0.118822001	0.975070826	0.246565181	0.693744823	1.030497205	0.95875401	0.946586451	-0.080828257	1.381329472	0.811120771	0.274959619	0.204313669	-0.114088436	0.373380619	-0.231729497	0.086339511	0.477471271	0.017116645	0.123290391
K105895_0196660794	0.9	F	Active	1.506634391	22.13	46	27	14		28539014	4947469	0.17	434862	0.02	23156683	0.81	3	17	80	NA		3	NA	0.316868474	2.901645514	-0.746984534	-0.814145565	-0.374809519	-1.70998434	-1.397021139	-2.236557246	0.062382236	-0.007762108	-1.051946754	-0.102194485	-1.38691466	1.111498588	-0.067047871	-0.922970613	0.852568493	0.312146309	-0.328518094	-1.880011242	0.640475661	-0.123479631	-0.066798344	-0.309708413	0.023083418	0.609770124
K105903_0196660781	2	F	Active	1.459033508	34.58	62	23	14		47823723	13281293	0.28	425747	0.01	34116683	0.71	2	28	70	NA		1	4257.725	-1.029879891	1.347897195	0.731940863	0.804709151	-0.605241351	1.193497535	-0.196386579	0.070663193	1.662313266	0.761186523	-1.14765495	1.775830524	1.595274106	0.800448786	-0.157263837	1.962252879	1.503437589	0.371405734	-0.497511031	-2.064600936	0.639263265	-0.093930393	0.029253894	0.077671762	0.44690293	0.109679116
K105924_0196660723	1.7	F	Active	1.083780868	24.76	62	29	14	M-0-0-1-55	66606703	3760157	0.06	405632	0.01	62440914	0.94	1	9	90	NA		5	4631	-0.049808702	0.833842833	0.086326985	0.558462771	-1.433072949	-0.143410221	-0.008309387	-0.82547854	0.623862181	-0.394838026	-0.120288681	-0.37830837	0.299912304	0.09891906	-0.111918531	1.21827336	0.467066352	0.081373555	0.980874335	-0.127044424	0.236163644	-0.216006899	0.325937917	0.274251694	0.11985877	0.525035681
K106189_0196660597	2.2	F	Active	1.029065364	28.1	64	25	14		42346965	9834307	0.23	636998	0.02	31875660	0.75	5	30	65	NA		5	3648.845133	-0.827318586	-0.844831264	-0.778345393	-0.913298138	-0.379684692	-0.617161049	-0.244082291	0.622987933	-0.961671523	-0.932224296	-1.784303993	-0.711859328	0.043850139	-0.185067029	-0.799877786	0.016470108	0.657698439	-0.204096799	0.617389475	-0.365282757	0.102048436	-0.136742909	0.229922959	0.241836436	-0.248539058	0.584310131
K106255_0196660780	1	F	Active	1.310585598	26.49	50	18	14	MA--1--1-1-30;PA-1-0-0-65	20154087	4288394	0.21	88894	0	15776799	0.78	1	20	79	NA		4	2635.440397	-0.62129372	3.339076079	0.134644348	0.91199036	-1.55035265	0.518547143	-0.357489578	-2.168893501	0.496985201	0.396805296	0.885705319	-0.776448706	-1.38691466	-0.065024377	-0.117982907	1.634974658	1.979601271	-0.270982781	0.253935596	-1.159154379	0.620554719	-0.112261302	-0.060996042	-0.011252793	-0.230585543	-0.178565489
K106297_0196660729	1.2	F	Active	1.55401298	27.71	47	30	14		31744881	3347561	0.11	265987	0.01	28131333	0.89	1	10	89	NA		1	2118.162252	0.572856265	0.714319115	-1.513004769	0.598851251	-0.56301985	-2.263712377	-1.300111216	-2.675117261	-1.177900941	-0.17009966	-1.36423692	-2.377701734	-1.38691466	0.065963828	-1.148613407	1.744527054	0.895397808	-0.096771763	-0.072687999	-2.011638748	0.73575987	0.000433105	0.026047187	-0.223176628	-0.053657124	0.379094427
K106309_0196660798	NA	F	Active	1.12999312	37.46	29	25	14		19631832	5842351	0.3	782598	0.04	13006883	0.66	5	40	55	NA		11	3318.809129	0.594990345	0.551654778	0	0.472982084	-0.718161254	-0.141784222	0.109487682	-0.11927823	1.412548652	-0.492791068	-0.09299362	-0.110991224	-1.38691466	0.039331381	0.425861176	0.357462016	1.030290165	-0.038614934	-0.723316595	-0.283463355	0.270741156	-0.040651769	-0.212101687	-0.058313048	0.404432221	0.271814495
K106370_0196660797	0.9	F	Inactive	0.776060845	32.38	45	34	14	MA-0-1-0-50;MG-1-0-0-36	18139450	14809098	0.82	1306667	0.07	2023685	0.11	40	30	30	NA		7	1915.038462	-0.227515261	-0.080661169	-0.303251494	-0.740571097	-0.767974626	0.252237999	-0.351342517	0.522725099	-0.297883197	-0.230380372	-0.321284822	-0.771237377	-1.38691466	-0.506636623	0.297614477	-1.385716795	-1.231228924	-0.02647469	-1.290042717	0.835785224	-0.187770765	-0.189538576	-0.122432541	-0.181226768	-0.403718138	-0.007101526
K106379_0196660905	NA	F	Active	1.501170366	18.6	32	28	15		20804899	5019026	0.24	57540	0	15728333	0.76	0	20	80	NA		2	1190.152466	-0.129688019	0.341964565	-1.096597303	-0.752229888	-0.860549671	-0.369325472	-1.048058183	-1.775068798	-1.13732402	-0.523195006	-0.006515775	0	-1.38691466	-0.154134262	-0.423039257	0.59504472	-0.176942415	-0.234618545	-0.60548481	-1.165463128	0.694840209	-0.052203103	0.016998198	-0.174628124	0.06819132	0.688031254
K106443_0196660934	3.8	F	Active	1.443881306	26.89	61	27	15	MA-1-0-0-33	33780545	7484906	0.22	117490	0	26178149	0.77	2	13	85	NA		0	3690.417526	-0.292839343	0.933425597	-0.577683851	0.654380716	-0.490960453	-0.365611198	-1.338991039	-1.722654854	-1.337206682	-0.797599268	0.778037236	-0.373587238	-0.101053393	-0.298707543	-0.557450249	1.143425683	0.696848459	-0.352934443	0.397801823	-0.688648034	0.661281135	-0.098846814	0.025124023	0.026096183	0.428107872	0.435384979
K106472	2.8	F	Active	1.25510909	37.8	59	19	15	M-1-0-0-46	20441171	3704252	0.18	246236	0.01	16490683	0.81	10	10	80	NA		5	NA	-0.740566274	-0.584640305	-1.19572084	0.362264037	-1.741185474	-1.277513091	-1.460145547	-0.855623714	-0.372725654	-1.685939354	0.530446962	-0.923801262	-1.38691466	-0.506636623	-0.832920141	0.457847786	0.334438488	-0.05018831	-0.038420541	-2.248595016	0.453584278	-0.073465105	-0.027388119	0.115436565	0.163625299	0.401863854
K106486_0196660951	0.3	F	Active	0.973978515	35.8	35	27	16	M-1-0-0-49	22255535	14076889	0.63	1320312	0.06	6858334	0.31	8	62	30	NA		15	2018.546154	2.273034048	0.217298336	0.952513413	-0.47519635	0	0.429333118	1.470186912	0.733782964	1.040811181	-1.685939354	0.28090137	-0.456199288	2.177161033	0.297659633	0.618807958	-0.716938868	-0.110829267	0.265064822	1.047067847	0.363922047	0.092130036	0.087209051	-0.3427888	-0.25147326	0.166699064	0.347363516
K106489_0196660931	1.3	F	Inactive	1.087623913	34.4	55	26	16	S-1-0-0-36	42711425	7969398	0.19	394656	0.01	34347371	0.8	2	18	80	NA		8	4592.474576	-0.02566537	0.116082034	0.697364035	0.849254281	-0.583068546	0.265064833	0.356016771	0.407947909	1.347312242	-0.265709825	0.586213924	0.567642459	-0.623915912	0.111451122	1.268128033	1.201463922	1.091548303	0.303508383	0.946306056	-0.589615818	-0.113482851	-0.001123068	-0.163054181	0.231573064	-0.046234554	-0.248895104
K106494_0196660953	1.2	F	Inactive	0.931112863	40.4	40	39	16		31187459	26683978	0.86	680399	0.02	3823082	0.12	2	88	10	NA		9	2493.825	-0.723634827	0	-0.028275545	-0.032115115	-1.34257728	0.384684453	-0.877441809	-2.097664396	-1.056485881	-1.0909248	2.10480827	0.284862261	-0.926600504	1.586150999	0.172400446	-0.339558823	0.586327681	0.410203332	0.699250249	-1.786365418	0.280857493	-0.208482856	-0.200836732	-0.275020227	0.032657695	-0.148766094
K106525_0196660954	NA	F	Inactive	0.786329873	70.6	29	23	16	PG-1-0-0-60	31070324	22587951	0.73	2419839	0.08	6062534	0.2	15	75	10	NA		47	3555.147541	0.116452744	-0.257399656	0.705988627	-0.958307342	-0.324272888	0.869910809	0.862559186	0.51091189	0.828468644	-0.212960243	0.863697597	0.688859844	0.086225571	0.005354633	0.729997954	-0.014041027	0.490585409	0.197198218	0.147848417	0.420930087	-0.272536015	-0.088940212	-0.373823877	-0.206433645	-0.133392718	-0.545127819
K106577_0196660976	0.7	F	Active	1.668229039	45.4	44	26	16		53602170	1654340	0.03	37233	0	51910597	0.97	0.1	5	95	NA		1	2171.818182	0.655107176	1.387351004	-0.059548783	0.377100609	-0.211050495	0.606427442	-0.42012679	-1.585270203	1.110251857	1.560058709	-1.180489289	0.744073642	1.581831738	-0.057834439	-0.958934052	1.484765127	2.052240598	0.412224959	-0.795097664	-1.785725496	0.733368294	-0.081794453	-0.046574874	0.268273277	0.229643065	0.302288486
K106614	1.6	F	Inactive	1.023695688	36.2	66	22	8		22917346	10069290	0.44	787498	0.03	12060558	0.53	5	50	45	NA		14	NA	-1.28995974	-0.180531571	0.390445099	0.038215834	-1.390600976	0.071693139	-0.443195956	-1.411199934	-0.473658043	-1.685939354	2.410649319	-0.649164407	-1.38691466	-0.855022064	-1.105972346	1.361299641	1.515242157	0.386288798	1.499337601	-0.345629118	0.129632386	0.071985225	0.047574991	0.239750323	0.235511864	-0.164035871
K106832_0196660985	1	F	Inactive	0.837281331	39.37	54	29	9		44989061	23814981	0.53	2273903	0.05	18900177	0.42	7	60	33	NA		25	5790.880597	-0.025413771	0.252448078	1.159497664	-0.835948149	-0.139838409	1.302825509	1.251256657	-0.444757637	0.722500384	-0.007762108	1.086647718	0.474053747	0.896254197	0.897778456	0.642925712	0.98099929	0.843023958	0	1.132542498	0.537868971	-0.17253603	-0.315136802	-0.218360183	0.274456331	0.078478286	-0.179898963
K106892_0196660522	2	P	Active	0.94074702	34.64	52	36	12	S-1-0-0-35	29850389	7991369	0.27	393729	0.01	21465291	0.72	20	20	60	NA	NA	8	2560.39697	-0.509775593	-0.48981692	-0.7673375	0.117845609	0.654048567	-1.071189388	-0.731171653	0.18719909	-0.49859044	-0.329171397	-0.37448655	-0.572799741	0.414441478	-0.385557978	-0.616047589	0.918059786	-0.146372754	-0.356499822	-0.164094215	-0.297256256	-0.288007758	0.069950918	0.192695209	-0.005698265	-0.073529582	0.05665279
K107011_0196660929	1	P	Active	0.961250138	37.37	56	37	11	PA-1-0-0-78	38230733	11075827	0.29	126671	0	27028235	0.71	1	30	69	NA	NA	1	3239.598485	0.335609662	-0.263699686	0.476766224	0.918644509	0.100775226	-0.02711841	0.737576897	-0.00160814	0.56827575	0.692640883	-0.542128209	0.792237419	0.912281352	0.298788268	-0.245759293	1.372670235	0.526701754	-0.14784279	0.75575707	-0.476079154	-0.032053501	0.061627934	0.098733834	0.334042674	-0.151778652	0.546896025
K107016_0196660907	NA	P	Active	1.090582078	22.78	33	25	15		27221246	11234913	0.41	1412205	0.05	14574128	0.54	5	45	50	NA	NA	36	2545.786458	-0.104010241	-0.323404764	-0.296532352	-0.353415596	0.420419498	-0.266538918	0.117530394	0.141432886	-0.371032209	-0.023382616	-0.65257253	0.183262289	-0.066309917	-0.340195984	-0.494859141	0.546380336	-0.059217749	-0.634375768	0.461351201	0.174839916	0.26283094	0.01710791	0.094399404	0.382819186	-0.068362984	0.336195341
K107023_0196660961	0.2	P	Inactive	0.720522335	24.8	36	28	13		18080929	7245999	0.4	1122434	0.06	9712496	0.54	5	30	65	NA	NA	26	1584.023196	0.788207249	-0.403562318	1.005478271	-0.810314802	1.219835534	0.606427442	1.511964602	1.43202805	0.748409115	0.915259147	-0.147920727	0.914910531	1.259263558	-0.203307823	0.625606161	-0.165590275	0.148723938	0.173603024	-0.296798121	0.389647291	-0.485893034	0.14269514	-0.122551793	0.521366699	-0.12763718	-0.571523678
K107026_0196660982	0.3	P	Active	1.025151854	41.82	39	22	14		35882073	3172358	0.09	221370	0.01	32488345	0.91	0.5	10	90	NA	NA	4	4667.648148	1.907443088	0.088807269	0.743191697	-0.014283376	0.269302608	0.54040599	0.212733049	-0.068490066	0.424824592	0.524274085	-0.066027422	0.699252303	0.63952065	0.168310489	0.711304683	1.115872583	0.902148204	-0.08631536	1.019287449	0.204874886	-0.21692503	0.014540693	0.096854888	0.496803692	-0.016738826	-0.261399812
K107031_0196661730	0.9	P	Active	1.005359364	31.64	55	26	14		19832461	6668339	0.34	362263	0.02	12801859	0.65	5	30	65	NA	NA	1	3137.357388	-0.043686043	-0.177532924	-0.300066008	0.898058371	0.389291312	-0.756172682	0.328509234	0	-0.241350451	0.226057884	-0.366808438	-0.564838692	-0.06999505	-0.341497799	-0.274143915	1.410445725	0.328331614	-0.228087475	-0.322113343	-0.89217086	-0.037134348	0.018267501	0.160885384	0.161228924	0.167357348	0.455584151
K107033_0196660594	0.2	P	Active	1.057862229	28.34	34	27	13		26877103	3817273	0.14	105890	0	22953940	0.85	10	10	80	NA	NA	4	3334.422311	0.080483195	0.228245993	-0.225056046	-0.246996405	0.969008141	-0.443432993	-0.015398323	0.094398135	0.136697319	0.371519693	-0.50921339	0.066031685	-0.149788717	-0.205049244	-0.314718702	0.707966983	-0.186054253	-0.068066237	-0.162367645	-0.124193366	-0.058481045	0.143852962	-0.12606666	0.278375667	-0.301046611	0.596779131
K107038_0196660904	NA	P	Inactive	0.755049768	31.24	29	22	14	MA-1-0-0-53;PA-1-0-0-50	16960202	14365526	0.85	399069	0.02	2195607	0.13	10	60	30	NA	NA	17	4726.37931	0.625074036	-0.398667327	0.399744528	0.961879215	0.68512094	-0.570457045	0.538407191	1.178742683	1.112739134	0.535977346	0.4994326	0.97266581	0.753599635	-0.33284052	0.67666247	-0.163353289	-0.502136566	-0.3497205	1.279205642	0.311266768	-0.443972926	0.207630904	0.072455487	0.100272252	-0.128266292	-0.350960073
K107054_0196660903	0.8	P	Active	0.852365532	27.07	53	18	13	MA-1-0-0-50;MA-1-0-0-49;PG-1-0-0-79	26256104	11344332	0.43	376153	0.01	14535619	0.55	1	50	49	NA	NA	2	3202.881988	0.976440127	-0.244323763	-1.034468731	1.269118929	0.824739495	-1.283885419	-0.943652365	-0.46213708	-0.374635343	-0.585510673	-0.484841092	-0.605050704	0.27885515	-0.55861012	-0.954885957	-0.571327803	-0.930961695	-0.655273102	-1.202149858	0.56812805	0.099575087	0.170938989	0.118510087	-0.269516459	-0.494176619	-0.072962456
K107071_0196660928	0.6	P	Inactive	0.698205218	29.53	44	32	11		34634997	6025399	0.17	1317471	0.04	27292127	0.79	5	30	65	NA	NA	16	2330.186813	2.599728107	0.219165404	-0.268319359	0.198476517	2.854217061	-0.235335859	0.023157172	0.810848698	-0.560655271	-0.221650238	-0.517396826	-0.768296083	0.111445127	-0.374153455	-0.083905931	-0.886666881	-1.488707679	-0.604803593	-0.97347454	1.110395565	-0.456040286	0.183117962	0.208583812	-0.129018102	0.214006916	-0.464180744
K107096_0196660912	1.1	P	Inactive	0.905215802	22.15	63	18	13	MG-1-0-0-70	33312365	8539437	0.26	1020413	0.03	23752515	0.71	20	20	60	NA	NA	22	2266.879433	0.113422212	-0.032195932	0.138235534	-0.419483802	-0.277485597	-0.124000625	0.481406371	0.251724167	0.425087728	-0.015556225	-0.777942669	0.061809048	0.035306233	-0.353832995	-0.405814476	-0.234312089	-0.721400078	-0.472474067	0.806456823	0.461311841	-0.196975841	-0.146910329	0.102756732	-0.012898897	-0.021739918	0.198949181
K107102_0196660933	4.5	P	Active	0.95884591	47.53	64	22	12	S-0-1-0-36	32335336	8239957	0.25	147252	0	23948127	0.74	0.1	30	70	NA	NA	0	4069.623116	-0.500479966	0.230174178	-0.770038764	1.354872292	0.517094203	0.073125091	-0.862685437	-0.16461104	-0.281670934	-0.482764144	-0.542128209	-0.384516739	0.211801959	-0.54279294	-1.106376071	2.273154436	1.002106084	-0.12469943	0.812885042	-0.280535286	-0.232977731	0.102188144	0.281707651	0.293291652	0.549288656	0.121309389
K107124_0196660908	0.9	P	Inactive	0.812554567	23.42	40	23	14	M-1-0-0-59	28750579	22599299	0.79	1083221	0.04	5068059	0.18	10	30	60	NA	NA	19	3762.376812	0.567836084	-0.94518614	-0.934298137	0.052868317	1.139497325	-1.564485915	-0.649132806	-0.091312329	-0.893802981	-0.283625321	-0.468739099	-0.95169618	-0.557235841	-0.725834611	-0.690847891	-0.276436413	-1.288301114	-0.764575722	-1.603887979	0.131045611	-0.415893272	0.248938685	-0.077693087	-0.188352807	-0.45786762	0.45541346
K107142_0196661039	0.2	P	Inactive	0.541939131	14.63	36	33	13	PG-1-0-0-40	32347075	6917641	0.21	15887490	0.49	9541944	0.29	65	20	15	NA	NA	5	2005.126362	-0.451335343	-1.064155614	-1.077296614	-3.844409393	0.078878826	-1.212013896	-0.818971854	-0.708274939	-1.423704794	-0.774119827	-0.787172238	-1.055879971	-0.057103739	-0.467562813	-0.746407212	-1.875732286	-2.514783206	-1.050922208	-2.428677354	0.715988022	-0.500126433	0.107511778	0.006852568	-0.057641361	0.132595484	-0.163609383
K107170	1.3	P	Active	0.899129605	22.81	44	29	14	M-1-0-0-61;PG-1-0-0-72	27057647	4435413	0.16	1006748	0.04	21615486	0.8	30	10	60	NA	NA	7	NA	-0.389172968	-0.762927776	-1.196623909	0.469419421	1.213329851	-1.392649427	-1.022161288	-0.111384536	-0.132312896	0.007730361	0.107960912	-0.803169968	-0.707719136	-0.548562279	-1.160059536	-0.773438416	-1.687488917	-0.728914291	-0.269281604	0.92080817	0.135296213	0.173181028	0.128007881	-0.242139278	0.066487066	-0.092755602
K107218_0196661042	0.8	P	Inactive	0.759806967	26.01	38	31	12	M-1-0-0-63	24445972	5569602	0.23	417109	0.02	18459261	0.76	2	38	60	NA	NA	4	3208.282313	-0.144769567	-1.268970853	-0.433169046	-2.121055248	0.745691031	-0.443432993	-0.19485988	0.438141257	-0.122823989	-0.153223917	-0.678852683	0.001683879	-0.100100031	-0.108427401	0.137564506	-0.989649204	-1.544461609	-0.143101081	-1.632816822	1.281449331	-0.369548201	-0.102514392	-0.320970459	0.075770596	-0.509136208	0.112604292
K107230_0196661067	0.6	P	Active	0.995524791	37.05	47	26	12		49895087	5088489	0.1	498477	0.01	44308121	0.89	2	18	80	NA	NA	0	4749.705607	1.658289854	0.327911568	1.14456335	1.367016169	1.316952967	0.344931046	1.197749357	0.386866192	0.691670063	0.740359087	0.101752399	0.953639395	0.908474212	0.480366926	0.550978585	1.131215763	0.501357081	-0.215595334	-0.477827574	0.124800745	-0.090549908	0.249910472	0.320107733	0.040142898	0.173064374	-0.20921735
K107277_0196661062	1	P	Active	1.055987761	44.99	60	24	12		65109707	0	0	21327	0	65088380	1	0	1	99	NA	NA	1	5174.981818	-0.492691925	-0.653269743	-0.890091672	-1.155754775	1.631416632	-0.595772	-1.106355347	-1.282407022	-0.661673454	-0.144842215	-0.8528674	-0.095256603	-0.174679008	-0.188177254	-1.063616114	0.252382227	-0.630295895	0.415448757	-1.175741438	-0.064721771	-0.092396072	0.21655842	0.082430597	0.183507797	-0.289717119	0.65962354
K107279_0196661037	0.9	P	Active	1.266185769	30.67	56	21	12		21963020	3176696	0.14	12454	0	18773870	0.85	0.2	20	80	NA	NA	1	2459.742382	-0.104697475	0.543242696	-0.89336549	-0.522744066	0.233665126	-0.660767876	-0.676963429	-0.767728481	-0.37496774	0.007730361	-1.316866532	-0.189558153	-0.249701054	-0.506636623	-0.65103659	0.103886636	-0.287538014	-0.405987063	-0.685996568	-0.212189147	0.290776117	0.07491818	-0.049851256	-0.301629786	-0.018944475	0.534690855
K107298_0196661085	NA	P	Inactive	0.560207027	34.48	28	20	11	M-1-0-0-49;MG-1-0-0-60	26734972	21106577	0.79	3443853	0.13	2184542	0.08	20	70	10	NA	NA	46	2150.437346	0.05424492	-0.381675819	-0.3922511	-0.685496485	0.603309399	-0.689727195	-0.519754024	0.147883548	-0.256425933	-0.239151018	-0.66129834	-0.307181727	0.853834977	-0.030174521	1.522873478	-1.681675404	-1.947166528	-0.797211705	-0.99591112	2.08606551	-0.411958621	-0.02561615	-0.269161854	-0.482425845	-0.476944426	-0.344119825
K107299_0196661084	0.8	P	Inactive	0.597510038	30.94	35	29	14	M-1-0-0-49	22532033	14379333	0.64	2904490	0.13	5248210	0.23	20	70	10	NA	NA	40	2609.045802	0.762315478	-0.465975434	0.006007275	-1.367765248	1.342830993	-0.00299178	0.531277189	0.781339383	-0.002715718	0	-0.750480149	-0.040262943	0.441798508	-0.349332746	0.127849311	-1.073845732	-1.732507902	-0.676889158	-0.422346813	2.124822664	-0.332820166	-0.124189253	-0.139625604	-0.103575348	-0.094966752	-0.102303695
K107368_0196661083	12.6	P	Active	1.297748936	24.96	65	21	10	M-1-0-0-51;S-0-1-0-48;S-1-0-0-44	38194905	13500740	0.35	247143	0.01	24447022	0.64	2	45	53	NA	NA	4	1789.384075	-0.273652704	0.144146788	-0.819363006	0.876386474	-0.50380993	-0.949029999	-1.215574835	-0.696881417	0.252982538	0.184363457	-0.643880608	-0.214584747	0.683848927	-0.305446228	-0.846098173	0.507233222	0.0852109	-0.345901564	1.516010877	-0.554146088	0.40251346	0.072360789	0.137723821	0.18824139	-0.386958689	0.557931306
K107395_0196661020	1	P	Inactive	0.960609219	33.34	60	19	12		27114564	9404082	0.35	427861	0.02	17282621	0.64	5	45	50	NA	NA	5	4161.887755	0.79682593	0.892775496	0.356901381	0.3792914	0.061226098	0.186603266	0.035100363	0.301376104	0.309535136	0.36514508	-0.910754263	1.047925819	0.777918548	-0.118536283	0.443452611	0.71639363	0.097885258	-0.680342634	-0.011544181	0.167319375	-0.182622712	-0.074396646	0.079926201	0.165205483	0.138124396	-0.379658011
K107414_0196660526	1.1	P	Active	0.911394732	23.74	61	35	12		15414856	11254271	0.73	97188	0.01	4063397	0.26	3	77	20	NA	NA	1	4291.146341	-0.135424949	-0.446603319	-0.388314518	1.838446942	0.371435141	-0.578853346	-0.30985166	-1.13715816	0.006691695	0.068460749	-0.284043242	0.178130409	0	-0.059966218	0.230797154	1.139004702	0.401337113	0.508603926	0.202481033	-0.871766283	-0.021631156	0.131870814	0.120201147	0.320552645	-0.341713458	0.30356271
K107431_0196661040	0.3	P	Active	1.366708662	35.62	38	19	12	MA-0-0-1-34	41082743	1433907	0.03	16064	0	39632772	0.96	0.1	5	95	NA	NA	1	4656.12844	0.351119241	-0.358287246	0.02767739	0.863316188	0.11662916	-0.187913501	0.083612941	0.556087302	0.310178299	0.915259147	-0.476775615	0.804883163	0.039426567	0.670075718	-0.920235515	2.241895164	1.452968403	0.164075244	0.500066459	-0.909620215	0.374640299	0.165854231	0.08331975	0.384156188	0.031877925	0.190589009
K107451_0196661068	0.2	P	Active	1.046485555	30.16	34	27	11		37293966	2547909	0.07	231864	0.01	34514193	0.93	1	10	89	NA	NA	3	3446.84	0.400386621	0.25462997	-0.335841355	0	1.509309429	-0.138536906	-0.176257086	0.439362939	0.078902693	0.280257173	-0.397680201	0.965447677	0.451920997	-0.251221704	-0.519808185	0.247012302	-0.081722867	-0.521950996	-1.085282159	-0.125944154	-0.080607099	0.101539238	0.118445399	0.061339127	-0.014725651	0.106591963
K107510_0196661086	0.3	P	Active	0.928553995	24.7	37	30	13		20466892	1406155	0.07	5109	0	19055628	0.93	0.1	5	95	NA	NA	0	2280.015113	0.300944205	-0.510565746	-1.211605489	0.61579319	1.225092932	-1.487151721	-0.955719135	-0.5540237	-0.702266698	-1.219356355	-0.891291816	-1.295716661	-0.654106131	-0.737125304	-1.063719467	-0.213422767	-1.084718437	-0.717365036	-1.250610738	0.264786951	-0.072720765	0.209598731	-0.120244417	-0.343180494	-0.089838532	0.205924931
K107525_0196661041	1.1	P	Active	0.838434076	30.66	54	33	10	MG-1-0-0-60	14527637	4708883	0.32	26026	0	9792728	0.67	0.1	10	90	NA	NA	0	4496.25	-0.198663262	-0.40892382	-1.16891536	-0.017870872	0.145992805	-1.166734175	-1.321046708	-0.485328149	-0.563984692	-0.533439316	-0.960163936	-0.586249571	0.62176377	-0.692468732	-0.855146448	-0.714962044	-0.131506823	0.586005377	0.93433497	-0.769656267	-0.234945579	-0.12726295	-0.127396001	-0.110230723	-0.066682141	0.192379435
K107542_0196661014	0.6	P	Inactive	0.83035909	36.14	48	30	15		20374963	5914890	0.29	175967	0.01	14284106	0.7	2	30	68	NA	NA	6	5119.508772	-0.200004947	-0.678422313	-0.552940146	0.178359175	0.646948854	-0.854801743	-0.454898664	0.653295354	-0.773083204	0.163166181	-0.127164777	-0.044724519	0.080626712	-0.526172683	-0.299295369	0.62745171	-0.372810172	-0.428775374	0.51429638	-0.126664248	-0.57612105	0.205875803	-0.067904058	-0.040015045	0.106734847	0.133713763
K107567_0196661043	0.9	P	Active	0.877353402	23.4	51	29	12		26534306	4671435	0.18	473396	0.02	21389475	0.81	5	30	65	NA	NA	9	2817.951299	0.259917631	-0.943067292	-0.82002831	0.757410156	1.361615617	-0.902533451	-0.770849081	-0.31155694	-0.222491717	0.332945482	-0.405465138	-0.618209084	-0.286051885	-0.449151534	-0.542520143	0.003084848	-0.441519621	0.049471894	0.780654691	-0.416616174	-0.096420021	0.210058094	0.009791794	-0.20138096	-0.039626231	0.367267176
K107569_0196661013	1.2	P	Inactive	0.763086483	37.37	62	22	11		33950388	21056548	0.62	468569	0.01	12425271	0.37	20	40	40	NA	NA	11	2844.66055	-0.370916733	-0.10656049	-0.322617903	-0.418615877	1.039935043	-0.059315916	-0.0346928	0.221564602	0.249413733	-0.153223917	-0.862411837	0.253892443	-0.08897847	-0.272813725	-0.500535237	0.464372878	-0.257015166	-0.665660703	0.233775593	-0.080548935	-0.400545199	-0.077217753	0.1420656	-0.036319053	0.319003343	0.324125573
K107585_0196661036	1.1	P	Inactive	0.824456	23.2	63	21	12		39193731	33055834	0.84	1145003	0.03	4992894	0.13	5	80	15	NA	NA	33	1382.433048	-0.253966291	-0.202582121	-0.774496121	-0.079670079	-0.11202625	-0.705528455	-0.508018951	0.056018773	-0.362347333	-0.292647156	-0.501059766	-0.978007975	-0.358541426	-0.627905556	-0.640301298	-0.349422233	-0.420854162	-0.750210454	0.821390896	0.264933851	-0.310142058	-0.038319398	0.09511427	-0.192077525	-0.032785405	-0.529740044
K107598_0196661012	NA	P	Inactive	0.652453748	23.89	30	28	13	PG-0-1-0-73	33759212	24572669	0.73	612529	0.02	8574014	0.25	5	75	20	NA	NA	8	2318.234568	1.560043292	0.351706543	1.438955697	-0.809196893	0.91891108	0.860949711	1.87495781	2.25602267	1.009022518	1.235037481	-0.421116722	1.461735434	1.884909404	-0.002087584	1.043244912	-0.83939052	-1.001387486	-0.619736064	-0.580972031	1.70609297	-0.448260825	-0.020371585	-0.311943856	-0.451984613	-0.07486376	-0.644906817
K107613_0196661069	NA	P	Inactive	0.670047876	21.62	33	28	14	PG-1-0-0-82	41409341	33819660	0.82	3155934	0.08	4433747	0.11	15	75	10	NA	NA	45	1183.864253	2.419815998	-0.261693446	0.881504579	-1.23862528	1.927209697	0.635419482	0.891836013	1.128703468	0.697677461	0.687263722	-0.389922248	1.548066234	1.043696983	0.240680172	0.958758797	-0.520665051	-0.63992371	-0.69960304	1.269691438	1.367857763	-0.180183985	-0.01925358	-0.075182243	0.052262292	0.155937807	-0.102260682
K107621	1.6	P	Active	0.831950643	33.04	47	26	13	M-1-0-0-55;MA-0-0-0-70	33746942	2334483	0.07	257308	0.01	31155151	0.92	5	5	90	NA	NA	4	5265.54023	-0.138547805	-0.167471841	0.225454219	-0.703065061	1.2265009	0	0.400365594	0.620505116	0.527041015	0.698002789	-0.705445083	0.67134995	-0.108880469	-0.116353111	-0.25736147	0.881396047	-0.511659385	0.146419093	0.35634976	0.394862909	-0.632897189	0.098989063	-0.097288538	-0.137727975	-0.190607658	-0.4552457
K107692_0196660997	0.2	P	Inactive	0.726836501	38.33	34	20	12		31617204	2905672	0.09	1079762	0.03	27631770	0.87	15	10	75	NA	NA	10	2441.624672	0.221317884	-0.567386071	-0.458971275	-1.011493754	0.641658456	-1.113951173	0.038281513	1.263245838	0.177297653	0.141728476	-0.204229793	-0.422313257	0.052425255	-0.598504217	-0.337880282	-0.6927364	-1.493021046	-0.490019663	-0.61673724	0.662409874	-0.577229258	0.142962508	-0.269463333	-0.142613658	-0.492146709	-0.110970397
K107713_0196661015	1.3	P	Active	0.894386221	23.31	43	27	12	PA-1-0-0-45;S-1-0-0-32	34750610	15625947	0.45	989405	0.03	18135258	0.52	5	50	45	NA	NA	17	3255.867347	0.802763587	-0.948445725	-0.015286745	-0.817016817	1.358909494	-0.341665162	0.307774313	0.680990155	0.133267292	0.500647893	-0.714379894	0.101619717	0.486118188	-0.135331314	0.237272022	0.17753142	-1.095638005	-0.444281254	-0.783659543	0.529438613	-0.19564739	0.220953018	0.168229073	0.378175872	-0.205628829	0.298610637
K107725_0196661019	1	P	Active	1.096687248	24.91	56	23	9		36091002	10899117	0.3	886498	0.02	24305387	0.67	3	47	50	NA	NA	3	5198.172973	-0.290867142	-0.079099167	0.455669048	1.153945842	-0.438710172	-0.117579929	0.212631212	-0.39494458	0.315562958	0.17732408	0.331964436	0.233699062	-0.261305317	0.29841817	-0.420205013	1.736965042	1.272133892	0.208845146	1.902711789	-0.297103571	0.214968986	0.06946714	0.216234132	0.359776385	0.344967383	0.130410429
K107728_0196661060	0.6	P	Inactive	0.751385855	27.09	48	30	14		33502580	12315099	0.37	1450220	0.04	19737261	0.59	8	42	50	NA	NA	13	2818.177994	-0.708946543	-0.727977706	-0.492489258	-1.536626837	1.060323482	-0.623630851	-0.116656814	0.246472574	-0.230146616	-0.095317879	-0.643880608	-0.299803149	-0.579239999	-0.499859283	-0.252493308	-0.054279972	-1.174365008	-0.681666151	0.953940331	1.066319654	-0.535033511	-0.021012056	0.098618354	0.126669935	-0.028270879	0.253796929
K107731_0196660995	1.6	P	Inactive	0.549330297	32.67	46	23	12	PA-1-0-0-54;PC1-1-0-0-40;PG-0-1-0-60;S-1-0-0-48	25676975	4048981	0.16	934707	0.04	20693287	0.81	10	25	65	NA	NA	12	4842.306452	1.933217013	-0.722939704	-0.218432784	0.395252835	2.441625235	-0.305474451	0.206979874	0.68742812	-0.197850961	-0.119917844	-0.42898375	0.208383616	0.093288806	-0.365721785	-0.295715739	-1.091294611	-1.726452858	-0.38201043	-1.398425604	1.610839691	-0.522837083	0.358728835	-0.014664168	-0.042483305	-0.068553438	-0.722658735
K107775_0196661059	NA	P	Inactive	0.678189556	23.76	31	30	12	PG-1-0-0-89	34360657	11736366	0.34	2072427	0.06	20551864	0.6	15	25	60	NA	NA	14	3588.963115	0.64705016	-0.69781576	0.158032659	-2.971850846	1.804112198	0.241906051	0.507903637	0.219179529	-0.194468311	0.440257111	-0.768751004	0.707658211	0.280794024	0.00683861	0.105152326	-1.358549202	-0.899584599	-0.716112242	-1.608072405	1.042366306	-0.535681774	-0.008539516	-0.018790249	0.352914261	0.209239223	-0.014837965
K107886_0196660996	0.9	P	Active	0.965847301	27.27	38	15	10	M-0-0-1-38;MC1-0-0-1-30;MG-0-0-1-40;PA-1-0-0-40	23251617	3252241	0.14	760850	0.03	19238526	0.83	5	10	85	NA	NA	5	4610.84058	-0.364488705	-1.259341711	-1.081929701	-1.424933197	0.914941144	-0.964817217	-1.313132496	-0.384640194	-1.077774589	0.105449614	-0.930387436	-0.046503159	-0.03783988	-0.386683786	-0.62850138	0.76332518	-0.69166119	-0.811737138	-1.552387412	-0.029450495	0.188928466	-0.051304446	0.074823786	-0.068790509	-0.1753101	0.43627751
K107981_0196660994	0.6	P	Inactive	0.714475097	27.27	46	24	12	MG-0-0-1-60	39958065	15394132	0.39	2248629	0.06	22315304	0.56	5	30	65	NA	NA	32	2678.564784	-0.748247984	-1.044603612	-0.856890574	-1.838269111	1.879778228	-0.93858644	-0.327189641	0.354323599	-0.807711774	-0.274646346	-1.115295341	-0.415719664	-0.076157636	-0.33284052	-0.344163266	-0.639990821	-1.70475812	-0.220773332	-1.933403115	0.890205964	-0.587928464	0.187480385	-0.132462409	0.037303255	-0.500839933	0.205156633
K108001_0196660547	0.4	P	Active	1.081343508	51.98	41	22	13		29815773	10782253	0.36	268910	0.01	18764610	0.63	5	40	55	NA	NA	1	5281.836478	0.837219995	0.998503568	0.614975066	0.673534401	0.170385161	0.567338288	0.256120926	0.306621413	0.349174053	-0.385316239	-1.010689046	0.892430173	0.886470604	0.036953928	-0.362450914	1.202361617	0.3250702	-0.120721127	1.164693139	0.564080397	0.106015574	-0.127964077	0.074311468	0.210161221	0.632918314	-0.149207818
K108003_0196661058	0.4	P	Active	0.981053711	24.91	39	27	12		33606652	8992837	0.27	882226	0.03	23731589	0.71	20	20	60	NA	NA	15	1944.367123	-0.184652714	-1.154086292	-1.460274215	-0.346315146	0.705957148	-1.933554682	-0.803591644	-0.191610873	-1.003691805	-0.869840062	-0.436878529	-0.905949494	-0.067572139	-0.424524463	-0.864516024	-0.364159051	-1.434513104	-0.725286014	-0.885834827	0.418455588	-0.196252915	0.18253718	0.094713227	-0.314148671	0.256926398	0.405328731
K108007_0196661061	1.2	P	Active	0.827627764	23.29	42	22	12	S-1-0-0-41	25856383	9588820	0.37	134078	0.01	16133485	0.62	1	19	80	NA	NA	0	2954.630952	-0.440055479	0.015689948	-0.681350031	0.487987343	0.664651462	-1.040503694	-0.418670362	0.333018522	-0.294905698	-0.319973955	-0.460731337	-0.195606975	-0.34831149	-0.39129326	-0.772798	0.173655586	-0.362368389	0.033601681	0.197260636	-0.187726478	-0.448054862	-0.004164201	-0.023305518	-0.08939422	0.123635937	-0.089341573
K108017_0196661082	0.4	P	Inactive	0.718247176	22.68	38	24	12		30390147	21991602	0.72	4502025	0.15	3896520	0.13	40	30	20	NA	NA	61	3394.46332	1.965913899	0.820797808	2.578607826	0.204354884	0.925769597	1.843676465	3.332175457	2.015503264	1.819905915	1.363557282	0.006496862	1.556852611	1.216891076	0.532020083	1.709353821	-0.578263736	-0.793788004	-0.43241997	0.19672049	1.810650783	-0.359991092	-0.084645032	-0.130385474	-0.105719697	0.168667974	-0.596345395
K108022_0196660596	1.1	P	Active	1.23614246	20	63	25	13		37243467	14546983	0.39	292322	0.01	22404162	0.6	5	15	80	NA	NA	4	2726.062842	-0.272513032	-0.41006986	-1.438893057	-1.296134859	0.334718377	-1.409756258	-0.423381611	-0.490829422	-0.901809568	0.156047262	-1.225031401	0.12328643	0.518505325	-0.445515143	-1.18306113	-0.790250242	-1.765790984	-0.981413466	-1.036068703	-0.007184045	0.202429552	0.052854911	-0.087845098	-0.247824651	0.054565025	0.46607184
K108036_0196661034	0.8	P	Active	0.886115084	27.03	49	27	14	PA-0-1-0-50;PG-0-0-1-48	38415987	11927790	0.31	430770	0.01	26057427	0.68	10	15	75	NA	NA	0	4126.236715	0.03899498	0.238791793	-0.272446713	0.251656327	1.077852438	-0.301897598	0.276263072	0.512675546	-0.509493144	-0.683014447	-1.813371509	1.299119179	1.254872939	-0.197622868	-1.501599603	0.565168219	0.313686921	-0.426734772	-0.543076997	0.581010788	-0.389729765	0.137752177	-0.083499905	-0.254597309	0.428550594	-0.290697061
K108037_0196661038	0.9	P	Active	1.497351274	31.3	59	26	14		33108587	1471843	0.04	196109	0.01	31440635	0.95	1	4	95	NA	NA	3	3590.593886	0.244312942	0.89913415	-0.137240906	0.915050397	0.078326608	0.152805673	-0.492341826	-0.814422205	0.609313766	1.156873256	-1.213812494	1.548855162	-0.096951952	-0.049608828	-1.252159252	2.144802477	1.071926992	-0.595995503	0.403995867	-1.151519	0.435055049	-0.00140536	0.103722319	0.284375936	0.149696136	0.244541384
K108050_0196661065	2.7	P	Active	0.880460724	21.98	56	34	12	M-0-0-1-65	15617891	2409496	0.15	96972	0.01	13111423	0.84	1	4	95	NA	NA	2	3816.677419	0.023587303	0.529053037	-0.552422752	-0.291586265	1.543635202	-0.844922291	0.07399309	1.260776325	0.236185747	-0.564509671	-0.635222309	0.313787354	0.933956788	-0.341497799	-1.089465807	0.067459878	-1.062444331	-0.601524007	-0.580871069	0.401507569	-0.418409011	0.014952507	-0.174902355	-0.285152287	0.440796786	-0.322200929
K108052_0196661063	0.6	P	Inactive	0.558975633	25.47	47	26	16		21587693	14080394	0.65	725953	0.03	6781346	0.31	2	68	30	NA	NA	11	2172.123324	-0.201606279	-1.593634437	-1.281525861	-2.008148008	1.452891293	-0.894906761	-0.423594471	-0.497433542	-1.159614535	-0.366415375	-0.871997151	-1.140622388	-0.823654998	-0.467224451	-0.94400927	-1.35536002	-1.952285801	-0.920494967	-0.519498984	1.267973293	-0.432191953	0.146857873	-0.113017902	0.170718374	-0.427725455	0.514094367
K108064_0196661035	0.3	P	Inactive	0.54862578	20.71	37	28	12	PG-1-0-0-89	28674222	17329326	0.6	2294639	0.08	9050257	0.32	20	30	50	NA	NA	31	770.0772358	3.041053761	1.679612628	0.507231157	-1.188816552	2.039517194	0.25609627	0.778863204	1.170909992	-0.428153954	0.134528198	-0.741400351	0.469627315	1.333533185	-0.025853223	1.10444214	-1.321763291	-1.830436055	-0.899335535	-2.001146529	1.701355704	-0.494386357	0.010068131	-0.301532956	-0.537060386	-0.007769408	-0.752807412
K108092_0196660637	NA	P	Active	0.938547245	22.98	29	22	13	MA-0-1-0-0;MC1-1-0-0-0	39985720	7463355	0.19	743661	0.02	31778704	0.79	5	15	80	NA	NA	10	2528.073529	0.556128072	-0.683234186	-0.272302533	-1.288540823	0.874744657	-0.341665162	0.156805325	0.43642793	-0.349382379	-0.161642954	-0.99034193	-0.097413745	0.755346984	-0.499859283	-0.031883105	-1.250515022	-1.350607374	-0.181445773	-1.465173137	1.063708208	-0.027582107	0.192724073	-0.004941622	-0.250603019	-0.342392757	0.36703788
K108093_0196660654	NA	P	Inactive	0.761360289	25.14	28	28	12	PG-1-0-0-88	40511604	16642358	0.41	4809506	0.12	19059740	0.47	30	30	40	NA	NA	43	1222.697211	1.799422585	0.580067195	1.362579778	0.093069614	1.225770258	1.197920678	1.478837508	1.367475242	1.071473907	0.500647893	-0.359156577	1.742416875	1.345959805	0	1.190443552	-0.753525168	-0.423156388	-0.821745081	-0.863946452	0.993855418	-0.419725635	-0.092220173	-0.195731406	-0.343882948	0.371474119	-0.687406402
[truncated: 17 more columns]
